# Supplementary material for: Fe3O4-Halloysite Nanotube Composites as Sustainable Adsorbents: Efficiency in Ofloxacin Removal from Polluted Waters and Ecotoxicity
Source: Nanomaterials (Basel). 2022 Dec 6;12(23):4330. doi: 10.3390/nano12234330 (PMC9739226; doi:10.3390/nano12234330)
Supplement: Supplementary file 1 [file nanomaterials-12-04330-s001.zip]

Archive with 1 entries (1 files):
- nanomaterials-2045163-supplementary.pdf
